# Supplementary material for: Rational Design of Metal-Free Nitrogen-Doped Carbon for Controllable Reduction of CO2 to Syngas
Source: Molecules. 2025 Feb 18;30(4):953. doi: 10.3390/molecules30040953 (PMC11858690; doi:10.3390/molecules30040953)
Supplement: Supplementary file 1 [file molecules-30-00953-s001.zip]

Archive with 1 entries (1 files):
- molecules-3482904-supplementary.pdf
